# Supplementary material for: Assessing the Impact of External and Internal Factors on Emergency Department Overcrowding
Source: Healthcare (Basel). 2025 Oct 14;13(20):2577. doi: 10.3390/healthcare13202577 (PMC12562336; doi:10.3390/healthcare13202577)
Supplement: Supplementary file 1 [file healthcare-13-02577-s001.zip]

Archive with 1 entries (1 files):
- healthcare-3834098-supplementary.docx
